# Supplementary material for: The Long Non-Coding RNA SNHG12 as a Mediator of Carboplatin Resistance in Ovarian Cancer via Epigenetic Mechanisms
Source: Cancers (Basel). 2022 Mar 25;14(7):1664. doi: 10.3390/cancers14071664 (PMC8996842; doi:10.3390/cancers14071664)
Supplement: Supplementary file 1 [file cancers-14-01664-s001.zip]

Archive with 3 entries (3 files):
- Supplementary material_Figures S1, S2, S3. and S4.pdf
- Supplementary material_Tables.pdf
- Supplementary Table S5.xlsx
